# Supplementary material for: Decrementally cost-effective health technologies in non-inferiority studies: A systematic review
Source: Front Pharmacol. 2022 Dec 5;13:1025326. doi: 10.3389/fphar.2022.1025326 (PMC9760952; doi:10.3389/fphar.2022.1025326)
Supplement: Supplementary file 3 [file Table1.xlsx]

## Sheet: Summary
Number	Database searched	PMID	Type	Author	Year of publication	Country	Disease	Intervention	Comparator	Type of EE	Analytical approach	Type of trial	Effects (Differential QALY, LY, etc.)	Saving (Differential Cost)	ICER/DCER	Currency and year of the study	Time covered by cost analysis	Saving (Differential Cost) € 2022	DCER recalcuated for 2022 € France	Type of HT innovation/experiment	Type of Disease	Funding	Perspective
1	PubMed	18342952	article	Bosmans et al	2008	Netherl.	Depression	UCnoAD (Usual care without antidepressants)	UCAD (Usual care with antidepressants)	CEA	RCT	Equivalence	-0.81 QALY	751	€ 927.16/QALY Lost**	2002 euros	52 weeks	982.88	€ 1,213.43/QALY Lost	Service/care	Mental diseases	Public	Societal
2	PubMed	22520158	article	Genders et al	2013	Netherl.	Coronary artery disease	Coronary CT angiography	SOC-strategy	CEA	Decision Model		-0.003 QALYs in the high risk group	231	€ 77 000/QALY Lost**	2009 euros	life time	267.07	€ 80 470/QALY Lost	Diagnostic test	Cardio	Public	NHS
3	PubMed	23435861	article	Perrier et al	2013	France	Lymphoma and Myeloma (Neutropenia)	Pegfilgrastim	Filgrastim	CEA	RCT	Superiority	Neutropenia: +0.24 day of side effect / Thrombopenia: +0.29 day of side effect	3676	Neutropenia: € 15,317/day of side effect. Thrombopenia: € 12,676/day of side effect	2009 euros	100 days	4221.78	Neutropenia: € 17 591/day of side effect Thrombopenia: € 14558/day of side effect	Drug	Cancer	Private	Hospital
4	Manual	17000388	article	Stroupe et al	2006	US	Inguinal hernia	Watchful waiting	Tension-free surgical repair	CEA	RCT	Superiority	-0.031 QALY	$ 1 831	$ 59 065/QALY Lost	2004 US$	2 years	2015.59	€ 65 019/QALY Lost	Service/care	other	Public	health-care payer’s
5	PubMed	25880024	article	Wu et al	2015	US	Asthma	Pharmacogenomics testing strategy	Clinical detection strategy	CEA	Markov	Non-inferiority	Equivalent - 7.1 QALYs both	$ 1,735	NA	2012 US$	10 years	1619.23	NA	Diagnostic test	Respiratory	Public	Societal
6	Manual	16673682	article	Manca et al	2006	UK	Neck pain	Brief physiotherapy intervention	Usual physiotherapy management	CEA	RCT	Non-inferiority	-0.0010 QALY	£ 68	£ 68 000/QALY Lost	2001 £	12 months	116.31	€ 116 310/QALY Lost	Physiotherapy	Musculoskeletal disorders	Public	NHS
7	PubMed	26323045	HTA	Picot et al HTA	2015	UK	Breast cancer	INTRABEAM	WB-EBRT	CEA	Decision Model		–0.167 QALYs	£ 177	£ 1 062/QALY Lost	£ 2011		241.2	€ 1 444/QALY Lost	Device	Cancer	Public	NHS
8	PubMed	28628003	HTA	Howard et al HTA	2017	UK	Leukaemia	FCM-miniR	FCR	CEA	Mixed	Non-inferiority	-0.059 QALYs	£ 6619	£ 112 193/QALY lost	£ 2013	Life-time	8718.13	€ 147 765/QALY Lost	Drug	Cancer	Public	NHS
9	PubMed	25255113	article	Thoma et al	2014	Canada	Breast Mammaplasty	Vertical Scar Reduction	T–Shaped Reduction	CEA	RCT	Superiority	−0.01 QALY	$ 1 104.91	$ 110 491/QALY Lost**	2012 Canadian dollars	1 year	835.56	€783 556/QALY Lost**	Surgery	Cancer	Private	Societal
10	PubMed	26258496	article	Neittaanmäki-Perttu et al	2016	Finland	Actinic keratoses	Daylight-mediated photodynamic therapy (DL-PDT)	Light-emitting diode (LED)-PDT	CEA	RCT	Superiority	–0.257 QALY	38	€ 147/QALY Lost	Euros, year not reported. Assume 2012	2 years	38.71	€ 151/QALY Lost	Drug	Cancer	Private	Societal
11	PubMed	20487638	HTA	Cross	2010	UK	COPD	Manual chest physiotherapy	Usual care	CEA	RCT	Equivalence	- 0.001 QALYs	£ 410.79	£ 410 790/QALY Lost**	2007 sterling	6 months	605.38	€605 380/QALY lost	Physiotherapy	Respiratory	Public	NHS
12	CT.Gov	29900829	HTA	Brown et al HTA	2018	UK	Rheumatoid arthritis	Etanercept/Adalimumab	Abatacept	CEA	Mixed	Non-inferiority	-0.02 QALY	£ 3768	£ 253 967.96/QALY Lost	£ 2015	2 years	4858.32	€ 242 916/QALY Lost	Drug	Musculoskeletal disorders	Public	Societal
13	PubMed	26240949	HTA	Clark et al HTA	2015	UK	Abnormal uterine bleeding	Outpatient	Inpatient	CEA	RCT	Non-inferiority	-0.006 QALYs	£ 923.4	£ 153 900/QALY Lost**	£ 2012	1 year	1238.94	€ 206 490/QALY Lost	Service	other	Public	Societal
14	PubMed	26966125	article	Oddershed et al PIVOT	2016	UK	HIV	Protease inhibitor	Triple therapy	CEA	Mixed	Non-inferiority	-0.0227 QALYs	£ 6 417.15	£ 282 641/QALY Lost	2012 £	3 years	8609.99	€ 379 295/QALY Lost	Drug	Infectious diseases	Public	NHS
15	PubMed	26364905	HTA	Cunningham et al HTA	2015	UK	Bronchiolitis	Modified care	Standard care	CEA	RCT	Equivalence	–0.78 cough resolution	£ 290	£ 372/cough resolution lost	UK 2012		389.1	€499/cough resolution lost ?	Device	Respiratory	Public	NHS
16	PubMed	24827857	HTA	westwood	2014	UK	Lung cancer	EGFR PCR Kit mutation test	Exon 19–21 test	CEA	Markov		–0.286 QALYs	£ 9 194	£ 32 196/QALY Lost	£ 2012		12335.7	€ 43 132/QALY Lost	Diagnostic test	Cancer	Public	health-care payer’s
17	PubMed	18505669	HTA	George et al HTA	2008	UK	Minor surgery procedures	Primary care	Hospital-based	CEA	RCT	Equivalence	-0.0135 no problem reported	£ 770.77	£ 57 094/additional ‘no problems following operation’**	£ year not reported. Assume 2002		1290.15	€ 95 567/additional 'no problems following operation'	Service/care	other	Public	NHS
18	PubMed	20569652	HTA	Saborido et al HTA	2010	UK	Atrial fibrillation	Pill in Pocket	1. Continuous antiarrhythmic drugs 2. in-hospital treatment	CEA	Markov	Equivalence	1) -0.02 QALYs / 2) -0.07 QALYs	1) £ 876.92 / 2) £ 843.37	1) £ 43 846/QALY Lost** 2) £ 12 048/QALY Lost **	£ 2008	Lifetime	1/ 1256,58 and 2/ 1208,51	1/ € 62 829/QALY Lost& 2/ €17 264/QALY Lost	Drug	Cardio	Public	NHS
19	CT.Gov	26310452	article	Isetta et al	2015	Spain	Obstructive sleep apnoea	Telemedicine	Usual montoring	CEA	Mixed	Non-inferiority	−0.0012 QALY	€ 11.99	€ 9 991/QALY Lost**	Euros year not reported. Assume 2012	6 months	16.16	€ 13 467/QALY Lost**	Service/care	Respiratory	Public	Societal
20	PubMed	24085535	article	Goorden et al	2013	Netherl.	Depression	Collaborative care	Care as usual	CUA	RCT	Superiority	-0.05 QALYs	709	€ 14 589/QALY Lost	2009 euros	12 months	819.72	€ 16 394/QALY Lost	Service/care	Mental diseases	Private	Societal
21	Manual	24990117	article	Darlington et al	2014	France	Coronary artery disease	Computed tomography coronary angiography	Conventional invasive coronary angiography	CEA	RCT	Superiority	Less diagnostic accuracy (based on the results of the EVASCAN study)	€ 1198 (average estimated)	6,380 € per correct diagnosis lost	2011 euros		1348.51	€ 7 182/QALY Lost	Diagnostic test	Cardio		health-care payer’s
22	PubMed	26764260	article	Kievit et al	2016	Netherl.	Rheumatoid arthritis	Dose optimisation	Control	CEA	RCT	Non-inferiority	−0.02 QALYs	12280	€ 390 493/QALY Lost	2014 euros	18 months	13628.9	€ 681 444/QALY Lost	Drug tapering	Musculoskeletal disorders	Private	Societal
23	PubMed	28407999	article	Vanier et al	2017	France	Rheumatoid Arthritis	Spacing arm	Maintenance arm	CEA	RCT	Equivalence	-0.158 QALYs	8440	€ 53 417/QALY Lost	2014 euros		9265.35	€ 58 641/QALY Lost	Drug tapering	Musculoskeletal disorders	Public	health-care payer’s
24	Manual	28351833	article	Ferket et al	2017	US	Osteoarthritis	TKR <35 SF PCS	TKR to all	CEA	Mixed		-0.008 QALY	$ 6 974	$ 871 750/QALY Lost**	2013 US$	Life-time	6396.38	€ 799 548/QALY Lost	Surgery	Musculoskeletal disorders	Partly private	NHS
25	Manual	27571718	article	Steinhaus et al	2016	US	Atrial fibrillation	ICM-guided therapy	Standard care	CEA	Model		0 QALY (CE Plan: mostly SW)	$ 805 per subject	NA	2015 us$			NA	Surgery	Cardio	Partly private	health-care payer’s
26	PubMed	28554192	article	Bansback et al	2017	US	Rheumatoid arthritis	Triple Therapy	Etanercept–methotrexate	CEA	RCT	Non-inferiority	-0.016 QALY	$ 15 954	$ 997 125/QALY Lost**	2014 US$	48 weeks	14360.9	€ 897 558/QALY Lost	Drug	Musculoskeletal disorders	Public	Societal
27	Manual	25947558	article	Burnett et al	2015	Canada	Paediatric ophthalmological procedures	Examination under sedation (EUS)	Examination under anaesthesia (EUA)	CEA	Decision Model		−0.678 successful procedures per patient	$ 729	$ 1075,22/unsucessful procedures per patient	2013 canadian dollars		541.88	€ 799/ Unsucessful procedures par patient	Drug	other	Public	Societal
28	Manual	28659349	article	Barendese et al	2017	Netherl.	Rectal cancer	Endoscopic mucosal resection (EMR)	Transanal endoscopic microsurgery (TEM)	CEA	RCT	Non-inferiority	0.00 QALY (CE Plan: scatter plots mostly in the SW quadrant)	3003	NA		2 years		NA	Surgery	Cancer	Public	Societal
29	Manual	25079928	article	Dakin et al	2014	UK	Neovascular age-related macular degeneration (nAMD)	Continuous Bevacizumab	Continuous Ranibizumab	CEA	RCT	Non-inferiority	-0.004 QALY	£ 15 222	£ 3 805 500/QALY Lost**	2011 £	2 years	20742.8	€ 5 185 700/QALY Lost	Drug	other	Public	NHS
30	PubMed	21967156	HTA	Dickson et al HTA	2011	UK	Lung Cancer	Erlotinib	Pemetrexed	CEA	Mixed	Superiority	-0.1007 QALYs	£ 8,460	£ 84 011/QALY Lost**	£ year not reported. Assume 2007	Life-time	12467.5	€123 809/QALY lost	Drug	Cancer	Public	NHS
31	PubMed	25355620	article	Wong et al	2015	China	Transitional care	Home visit	Control (calls)	CEA	RCT	Superiority	-0.0002 QALYs	$ 1 398	$6 990 000/ QALY lost **	HK$ Assume 2012		235.14	€ 1 175 700/QALY Lost	Service/care	other		Societal
32	PubMed	18290913	article	Anderson et al	2008	Australia	Cervix Carcinoma	Three-yearly screening	Two-yearly screening	CEA	Markov		- 102 LY	$ 11 944 200	$ 117 100/LY Lost	1998 AUS$		1.21869e+07	€ 119 480/LY Lost	Screening	Cancer		NHS
33	PubMed	25121977	article	Eveleigh et al	2014	Netherl.	Depression and anxiety disorders	Discontinuation of inappropriately used antidepressants	Usual care	CUA	RCT	Superiority	-0.02 QALYs	1631	€ 70 180/QALY Lost	2012 euros		1837.88	€ 91 894/QALY Lost	Drug tapering	Mental diseases	Public	Societal
34	PubMed	26664666	HTA	Thavorn et al HTA	2015	Canada	Liver Fibrosis and Steatosis	Transient elastography	Liver Biopsy	CEA	Decision Model		-21 CDS (correctly diagnosed steatosis)	$ 22711.01	NA				NA	Diagnostic test	Infectious diseases	Public	NHS
35	CT.Gov	23838763	article	Latimer et al	2013	UK	Hospital Falls	New Flooring	Standard Flooring	CUA	Mixed		-0.006 QALY	£ 843 per patient	£ 140 500/QALY Lost**	2009 £	Life-time	1188.72	€ 198 120/QALY Lost	Service/care	Musculoskeletal disorders	Public	NHS
36	CT.Gov	25766689	article	Sánchez-de-la-Torre et al	2015	Spain	Obstructive sleep apnoea	Primary care	Sleep Unit group	CEA	RCT	Non-inferiority	−0.03 QALY	€ 212.13	€ 25 434,91/QALY Lost	2013		284.88	€ 9 496/ QALY Lost	Service/care	Respiratory	Private	NHS
37	Manual	24053310	article	Boyers et al	2013	UK	Urinary incontinence	SIMS	SMUS	CEA	Model		-0.003 QALY	£ 142.41	£48 419/QALY Lost	2011 £		194.06	€ 64 687/QALY Lost	Surgery	other	Private	NHS
38	Manual	20871718	article	Wagmiller et al	2006	US	Prostate cancer	Individualized schedule	Fixed-schedule	CUA	Model		-0.005 QALY	$ 3 463	$ 692 600/QALY Lost	2003 US$	5 years	3914.77	€ 782 954/QALY Lost	Screening	Cancer	Public	Societal
39	Manual	21291510	article	Lier et al	2011	Canada	Stress Urinary Incontinence	Trans-obturator tape	Tension-free vaginal tape	CUA	RCT	Superiority	No difference (95% CI -0,02;0,01) (CE Plan: scatter plots mostly in the SW quadrant)	Can$ 1 242	NA	2007 Canadian dollars		NA	NA	Surgery	other	Public	health-care payer’s
40	Manual	21594605	article	Boormans et al	2011	Netherl.	Detection of aneuploidies chromosomes	MLPA	Karyotyping	CMA	RCT	Non-inferiority	Health related QoL - summary physical health: mean difference 0.31, summary mental health: mean difference 1.91	€ 240.13	NA	2007 euros		NA	NA	Diagnostic test	other	Public	Societal
41	Manual	25714906	article	Miller et al	2015	US	Abnormal Uterine Bleeding	Global Endometrial Ablation	Hysterectomy	CEA	Model		-0.167 QALY (3-year scenario) -0.145 QALY (5-year scenario)	$ 5665 (3-year scenario) $ 5017 (5-year scenario)	$99,311/QALY Lost (3-year scenario) $41,186/QALY Lost (5-year scenario)	2014 US$		5099,33 (3-year scenario) & 4516,03 (5-year scenario)	€ 30 535/QALY Lost (3-year scenario) € 31 145/QALY Lost (5-year scenario)	Surgery	other	Private	health-care payer’s
42	PubMed	28301778	article	Kang et al	2017	US	Gastrointestinal Endoscopy	Risk stratified Testing	Non-Risk stratified	CEA	Decision Model		S1 : -0.1814 S2 : -0.1831 QALY	S1 : $ 1 870 S2 : $ 2 068	S1 : $ 10 308/QALY Lost** S2 : 11 294/QALY lost **	2012 US$		S1 : 1745,22 S2 : 1930,01	S1 : € 9 621/QALY Lost S2 : € 10 541/QALY Lost	Diagnostic test	cancer		NHS
43	PubMed	29036249	article	Udkoff et al	2017	US	Psoriasis	Ixekizumab every 4 weeks	Biweekly Etanercept	CEA	Markov		-0.006 QALYs	$ 21 375	$ 3 562 500/QALY Lost**	2016 US$	5 years	18831.2	€ 3 138 538/QALY Lost	Drug	other	Public	Societal
44	Manual	26975999	article	O’Day et al	2016	US	Heart Failure	I-mIBG imaging	Current practice	CEA	Decision Model		-0.001 QALYs	$ 5 500	$ 5,248,404 per QALY lost	2013 US$	2 years	5044.46	€ 5 044 460/QALY Lost	Screening	Cardio	Private	health-care payer’s
45	PubMed	22694315	article	Liew et al	2012	Belgium	Dyslipidemias	Simvastatin	Atorvastatin	CEA	Markov		-0.03 QALY	131	€ 4777/QALY Lost	2012 euros		145.71	€ 4 857 /QALY Lost	Drug	Metabolic disorders	Private	NHS
46	PubMed	16961547	article	Cram et al	2006	US	Cardiac Arrest	Automated external defibrillators (AEDs		CEA	Decision Model		-0.85 QALYs	$ 109 435	$ 128 747/QALY Lost**	2010 £		106265	€ 125 018/QALY Lost	Device	Cardio	Public	Societal
47	Manual	27513296	article	Houten et al	2016	Netherl.	Intermittent claudication	Endovascular revascularization (ER)	Supervised exercise therapy (SET)	CEA	Markov		−0.07 QALYs	6412	€ 91 600/QALY Lost**	Euros year not reported. Assume 2008		7429.8	€ 106 140/QALY Lost	Surgery	Musculoskeletal disorders		health-care payer’s
48	PubMed	29023215	article	Shapiro et al	2017	US	Breast Cancer	ZA every 3 months	Monthly ZA	CEA	Markov		-0.01 QALYs	$ 3 623	$ 362 300/QALY Lost	2015 US$	2 years	3226.72	€ 322 672/QALY Lost	Drug tapering	Cancer	Public	health-care payer’s
49	PubMed	17344670	article	Borget et al	2006	France	Colorectal cancer	Raltitrexed	HD-LV5FU2	CEA	RCT	Superiority	-1.4 median EFS	5283	€ 3 774/QALY Lost	2001 euros		7012.68	€ 5 009/QALY Lost	Drug	Cancer	Private	health-care payer’s
50	PubMed	28463759	article	Salehi et al	2017	Sweden	Endometrial cancer	Laparoscopic surgery	Laparotomy	CA	RCT	Non-inferiority	Non-inferior: paraaortic lymph node count: -1.6 (CI -5.78, 2.57)	€ 2298 per patient (direct costs)	€ 1 436/QALY lost **	2013 euros		2537.29	€ 1586/QALY Lost	Surgery	Cancer	Public	Hospital
51	PubMed	28993857	article	Fargier et al	2018	France	Follicular lymphoma	Subcutaneous Rituximab	Intravenous Rituximab	CCA	RCT		-0.1 mean EQ-5D	€ 109.20	€ 1 092/QALY Lost**	2016 euros		118.3	€ 1 183/QALY Lost	Drug	Cancer	Public	Hospital
52	PubMed	22998716	article	Rickard et al	2012	Australia	Peripheral intravenous catheters	Clinically indicated	Routine replacement	CA	RCT	Equivalence	Equivalent: -1% PP analysis	AUS$ 7.58	NA	2011 AUS$		NA	NA	Device	Infectious diseases	Public	Hospital
53	PubMed	23821695	article	Stoecker et al	2013	US	Pneumococcal diseases (vaccination)	2+1 pneumococcal vaccine	3+1 pneumococcal vaccine	CEA	Prob. Model		-0.005 QALYs	1529	$ 300 000/QALY	2011 US$	Life-time	1454	€ 285 351/QALY	Vaccination	Respiratory	Public	Societal
54	PubMed	16613886	article	Fiddelers et al	2006	Netherl.	Infertility	elective Single Embryo Transfer (eSET)	Double Embryo Transfer (DET)	CEA	RCT	Superiority	-18.8% sucessful pregnacy rate	3590	€ 19 096/successful pregnancy**	2003 euros		4598.76	€ 24 461/succesful pregnancy	Surgery	other	Public	Societal
55	PubMed	18383356	article	Wailoo et al	2008	US	Rheumatoid arthritis	Anakinra	Infliximab	CEA	Decision Model		-0.2 QALYs	$ 43 421	$ 216 573/QALY Lost	2005 US$	Life-time	46354.5	€ 231 773/QALY Lost	Drug	Musculoskeletal disorders	Public	health-care payer’s
56	PubMed	26000677	article	Beall et al	2015	US	Vertebral compression fractures	Kiva System	BK	CA	Decision Model		Non-inferior; Reduction pain: −3.1%	$ 350 055 (2-year time horizon)	$11 292 097/without pain **	2014 US$		315101	€ 10 164 538/without pain	Device	Musculoskeletal disorders	Private	Hospital
57	CT.Gov	21926570	article	Schwebel et al	2012	France	Catheter-related Infection	7-day dressing changes	3-day dressing change	CBA	Model	Non-inferiority	Non-inferior, mean difference of +0.8% colonization rate (95% CI, −1.78% to 2.15%)	$ 133 with the 7-day CHGIS strategy per catheter	NA	2007 euros		156.47	NA	Service/care	Infectious diseases	Public	Hospital
58	PubMed	16832415	article	Torrance et al	2006	UK	Screening Breast cancer	Genetic nurse counsellor	Clinical geneticist	CEA	RCT	Equivalence	Equivalence	£ 11.54 per patient	NA				NA	Screening	Cancer	Public	Societal
59	CT.Gov	23408579	article	Donnelly et al	2013	US	Obesity	Phone	Face-to-face (FTF)	CA	RCT	Equivalence	Equivalent Weight change (FTF: 6.4 ± 7.0% and Phone: 6.4 ± 5.2%)	FTF $ 44.07 ± 18.33 and Phone $ 22.47 ± 13.69	NA				NA	Service/care	Metabolic disorders	Public	Within-Trial
60	PubMed	23516679	HTA	Steadman et al HTA	2013	Canada	Liver disease diagnosis (5 clinical types)	Transient elastography	Liver biopsy	CEA	Model		Diagnostic accuracy for 5 clinical subgroups - sensitivities 0.67 - 0.92 & specificities 0.72 - 0.95	$ 362	$1,427 to $7,030 per correct diagnosis lost compared with liver biopsy	2010 Canadian dollars			NA	Diagnostic test	Infectious diseases	Public	health-care payer’s
61	PubMed	25769495	article	Scott et al	2015	UK	Rheumatoid arthritis	Combination therapy (synthetic disease modifying drugs)	Tumour necrosis factor inhibitors (TNF)	CA	RCT	Non-inferiority	- 0.08 EQ5D-3L	£ 5545	£ 69 312/QALY Lost**	2010 £		7701.04	€ 96 263/QALY Lost	Drug	Musculoskeletal disorders	Public	NHS
62	PubMed	28636405	article	Corral et al	2017	Spain	Obstructive sleep apnoea	HRP Home respiratory polygraphy	PSG polysomnography management protocols	CEA	RCT	Non-inferiority	-0.004 QALYs	€ 292.7 - € 571.1	€ 107 975/QALY Lost**	2015	6 Months	578.22	€ 144 555/QALY Lost	Service/care	Respiratory	Partly private	Within-Trial
63	PubMed	17220691	article	Jakiche et al	2007	US	HAV – HBV	Selective vaccination	Universal vaccination	CEA	Decision Model		-113.16 immune patient	$ 17,468.22	$154/immune patient lost**	2004 US$		19229.3	€170/immune patient lost	Vaccination	Infectious diseases		health-care payer’s
64	PubMed	26993268	article	Manchanda et al	2016	UK	Screening BRCA1/2 Mutated breast cancer	DVD-C (audio-visual tool)	TC (traditional face-to-face genetic counselling)	CMA	RCT	Non-inferiority	Non-inferior. Uptake of testing: −3%	£ 9,520.03 (total cost difference)	£ 317334**	2010 £		13221.7	440722	Service/care	Cancer	Private	NHS
65	PubMed	27008836	article	Huang et al	2016	US	Chronic Idiopathic Constipation	Linaclotide	Lubiprostone	CEA	Decision Model		0 QALY	$ 69 per patient	NA				NA	Drug	other	Private	health-care payer’s
66	PubMed	22776761	article	Belkora et al	2012	US	Breast cancer	Tele-Consultation	In-Person Consultation	CA	RCT	Non-inferiority	Decisional Self Efficacy: -0.15 (-0.44 to 0.13)	$ 30	$ 200/QALY Lost**	2009 US$		29.47	€ 196/QALY Lost	Service/care	Cancer	Public	Within-Trial
67	PubMed	16172305	article	Christenson et al	2005	US	Skin Punch Biopsy	Second-Intention	Primary Closure	CA	RCT	Equivalence	-1.8 VAS score. Lower Limit of 1-Sided 95% CI for the Mean Difference: −5.0	$37.15					NA	Surgery	Cancer	Public	Within-Trial
68	PubMed	26509205	article	Freene et al	2013	Australia	Physical inactivity	Home-based	Group program	CA	RCT		-19% physical activity	AUS $ 37 per patient	NA				NA	Service/care	other	Public	Within-Trial
69	PubMed	27318001	article	Obdeijn et al	2016	Netherl.	Screening Breast cancer	Modified protocol BRCA1	Current protocol BRCA1	CEA	Model		-690 LY	54.58	€ 79/LY Lost	2012 euros		61.5	€ 89/LY Lost	Screening	Cancer		NHS
70	PubMed	17495705	article	Slavik et al	2007	Canada	Venous Thromboembolism Prophylaxis	Dalteparin	Enoxaparin	CA	RCT	Non-inferiority	+8.1% (-0.6 to 15.6) absolute risk increase	$ 12,485		NA				Drug	Cardio		Within-Trial
71	PubMed	18589314	article	Volkers et al	2008	Netherl.	Uterine fibroids	Uterine artery embolization	Hysterectomy	CMA	RCT	Equivalence	-0.016 Score difference EuroQoL-5	6937	€ 433 563/QALY Lost**	2005 euros	2 years	8608.77	€ 538 048/QALY Lost	Surgery	other	Partly private	Societal
72	CT.Gov	27241876	article	Müller et al	2016	Norway	Nonacute Headaches	Telemedicine	Traditional consultation	CA	RCT	Non-inferiority	Non-inferior (Satisfaction: 88.8% vs. 92.3%; p 0.35 - non-inferiority limit of 15%)	€ 234 per patient	NA				NA	Service/care	other	Public	Within-Trial
73	PubMed	16176518	article	Sophonsritsuk et al	2005	Thailand	Infertility	Minimal stimulation	Conventional protocol	CA	RCT		No significant differences	$ 4763.7 per pregnancy	NA				NA	Treatment tapering	other		Hospital
74	PubMed	26295268	article	Shoup et al	2015	US	Influenza vaccination for asthma and COPD	Interactive	Postcard Only	CA	RCT	Superiority	No significant difference	Cost: $ 0.05 per patient	NA				NA	Vaccination	Respiratory	Public	Within-Trial
75	PubMed	20965458	article	Rinfret et al	2010	Canada	Percutaneous Coronary Intervention	Same-Day Home Discharge	Overnight Stay	CA	RCT	Non-inferiority	Non-inferior: +2.2% bad events	$ 1,127 per patient	NA				NA	Service/care	Cardio	Private	Hospital
76	PubMed	21712704	article	Dorafshar et al	2012	US	Wound Therapy	GSUC	VAC	CA	RCT	Non-inferiority	-0.4% Change in Wound Surface Area	$ 4.37/day	1092,5$ /change of wound surface avoided**	Euros year not reported. Assume 2008		4,33/day	€1083 /change of wound surface avoided	Device	Infectious diseases		Hospital
77	PubMed	24449235	article	Schwartz et al	2014	US	Hereditary Breast and Ovarian Cancer	Telephone Counseling	In-Person Counseling	CA	RCT	Non-inferiority	Non-inferior	$114 per patient	NA				NA	Service/care	Cancer	Public	Within-Trial
78	PubMed	24837977	article	Pallero et al	2014	Spain	Restrictive pulmonary disease	Ambulatory adaptation	Hospital adaptation	CA	RCT	Non-inferiority	Non-inferior. PaCO2 difference: -1.6 [-4.6; 1.5]	€ 1192 per patient	NA				NA	Service/care	Respiratory	Public	NHS
79	PubMed	27113948	article	Fillingham et al	2016	US	Blood loss after total knee arthroplasty	Oral TXA	IV TXA	CA	RCT	Equivalence	No signifcant difference: -0.14 Reduction of hemoglobin (g/dL)	$23 - $67 M per year	NA				NA	Drug	Musculoskeletal disorders		Within-Trial
80	PubMed	17357336	article	Cibor et al	2006	Poland	Non-erosive reflux disease	Intermittent treatment	On-demand treatment	CA	RCT		Higher VAS score (1.65±0.8 vs 1.1±0.9 -12 months)	PLN 41.3 per patient	NA				NA	Service/care	other		Within-Trial
81	PubMed	21457390	article	Xia et al	2011	US	Wound infections in MMS	Sterile gloves	Non-sterile gloves	CA	RCT	Equivalence	Final surgical defect size was greater in the sterile arm	$11.72	NA				NA	Device	Infectious diseases	Public	Within-Trial
82	PubMed	26154249	article	Devine et al	2015	Canada	Training cardiac life support	DSRL	IRL	CA	RCT	Superiority	No difference	Can$ 400	NA				NA	Service/care	Cardio	Public	Within-Trial
83	EMBASE	29420536	article	Kooiman et al	2018	Netherl.	Chronic kidney disease	Sodium bicarbonate	Saline hydration	CEA	RCT	Non-inferiority	Increase in serum creatinine +3.1%	$ 403	NA				NA	Drug	other	Public	Hospital
84	PubMed	30420616	article	Robles-Zurita et al	2018	UK	Colorectal cancer	3M adjuvant Oxaliplatin + FOLFOX	6M adjuvant Oxaliplatin + FOLFOX	CEA	RCT	Non-inferiority	-0.12 QALYs	£ 6 841	£ 57008 / QALY Lost**	2016 £		8642.45	€ 72 020/QALY Lost	Drug tapering	Cancer	Public	NHS
85	PubMed	30528811	article	Hwang et al	2018	Australia	Heart Failure	Home-based Telerehabilitation	Centre-based Rehabilitation	CUA	RCT	Non-inferiority	0 QALYs (95% CI: -0.06, 0.05)	$ 1590	NA				NA	Service/care	Cardio	Public	Health-care payer
86	PubMed	29609205	article	Kigozi et al	2018	UK	Osteoarthritis	Screening for anxiety and depression	Usual care	CUA	RCT	Superiority	-0.029 QALYs	£ 122.29	4216.9	2013 £		161.07	€ 5 554/QALY Lost	Screening	Musculoskeletal disorders	Public	Societal
87	EMBASE	33125060	article	Mahmoud et al	2021	The Netherlands	Ulcerative colitis	Withdrawal of anti-tumour necrosis factor alpha (TNF)	continuation of TNF	CEA	Markov	Non-inferiority	-0,04 QALYs	-10781 €	€300,390/QALY,	2018	5 years	11428.6	€ 318 434,85/QALY	Drug tapering	Infectious diseases	Private	Health care system
88	EMBASE	33450486	article	Li Yang et al	2021	China	Gastric bleeding caused by endoscopic submucosal dissection (ESD)	intermittent treatment Low dose proton pump inhibitors (PPIs)	Continuous high-dose PPIs	CA	RCT	Non-inferiority	ARR 0.4 % 95%CI (− 4.2, 4.9).	¥2 578,3	644 575**	maybe 2018 ¥	Exclude	620.97	155250	Drug tapering	Cancer	Public	Hospital
89	EMBASE	33640068	article	Bath et al	2021	South Africa	Malaria	Targeted indoor residual spraying	Standard IRS practice	CEA	Cluster randomised	Non-inferiority	Rate diff 0·10 per 1000 person-years (–0·38 to 0·59)	$735·07	US$7845 per DALY incurred	2017 US$	r two malaria seasons (2015–17).	635.51	€6782,45 per DALY incurred	Prevention	Infectious diseases	Partly private	Health services
90	EMBASE	34245652	article	van den Brink et al	2021	The Netherlands	Heavy menstrual bleeding	Levnorgestrel intrauterine system	endometrial ablation	CEA	RCT	Non-inferiority	50.5 PBAC points (95% CI 4.3–96.7)	1180	€23(95% CI €5–111) per PBAC-point	2018 euros	24 months	1250.88	24,77€ per PBAC-point	Device drug	Gynecological	Partly private	Societal perspective
91	EMBASE	33275150	article	Chen et al	2020	China	Congenital cytomegalovirus infection (cCMVi) and hearing loss	Targeted screening (TS) and Universal screening (US)	No screening	CEA	Decision Model	Superiority	targeted : 38 415 QALYs & universal 126 540 QALY	targeted : 3 034 380$ & universal 264 114 150$	2087$/QALY for US vs no screening & 79$/QALY for TS vs no screening	2018 US$	Lifetime (76 years)	targeted 2 565 545.64 euros and universal 223 306 542.22 euros	€66,79/Qaly for US vs no screening & €1764,71/QALY for TS vs no screening	Screening	Infectious diseases	Public	Chinese health care system
92	EMBASE	32734441	article	Emamipour et al	2020	The Netherlands	Diabetic retinopathy	personalised adaptive model	annual screening (fixed intervals) AND Screening stratified based on previous retinopathy grade	CEA	Observational	Superiority	11.6% more delayed STR diagnoses	€11.4 less costs per patient	€98,28/more delayed STR diagnoses	2015 euros	1998 to 2017 with 5 years of follow-up available	12.56	€108,28/more delayed STR diagnoses ?	Screening	Metabolic disorders	Public	Health care system
93	EMBASE	33100710	article	El-Ghammaz et al	2020	Egypt	invasive fungal infections	voriconazole (antifungal drugs)	fluconazole prophylaxis	CEA	Open label prospective	Equivalence	IFI -0.111 and IDR -0.111	12488 for Invasie fungal infection (IFI) and IFI related death (IRD)	IFI avoided (− 112,505 EGP) and IRD avoided (− 112,505 EGP)	2016 Egyptian pounds	180 days	4603.97	€41477/IFI avoirded and IRD avoided	Drug	Infectious diseases	Public	Hospital
94	EMBASE	32303858	article	Navarro et al	2020	Spain	Rheumatoid arthritis (RA)	tofacitinib-containing treatment sequences	Standard biological therapies	CEA	RCT	Superiority	− 0.092 QALY	€− 31,049	337 489 €/QALY	2018	Lifetime	40564.4	€440 918/QALY	Drug	Musculoskeletal disorders	Private	Spanish Public NHS
95	EMBASE	32385543	article	Thomas et al	2020	UK	Diabetic retinopathy	Annual screening	Biennial screening	CUA	Observational	Non-inferiority	- 0.0016 QALYs T1DM and - 0.0011 QALYs T2DM	£37 for T1DM and £79 for T2DM per person	£23,446/QALY for T1DM and £71,243/QALY for T2DM	2018 £	Lifetime	44,88 for T1DM and 95,83 for T2DM per person	€28 439.36 /QALYs for T1DM and 86 420.46 for T2DM	screening	Metabolic disorders	Public	NHS and personal social services (PSS)
96	EMBASE	31227493	article	Van de graaf et al	2019	The Netherlands	Non-obstructive meniscal tear	physical therapy (PT)	Arthroscopic partial meniscectomy (APM)	CEA/CUA	RCT	Non-inferiority	−0.029 QALYS	−1803 euros	€61 584 /QALY	2016	24 months	1976.68	€67 516 /QALYs	Service/care	Musculoskeletal disorders	Public	Societal
97	EMBASE	31925875	article	Blondon et al	2020	US	Pulmonary embolism	Age-adjusted cutoff	Standard cutoff	CEA	Decision Model	Superiority	- 0.0001 QALYs	−33,4 $	$282 881/lost QALY	2018 $	Lifetime	22.24	€188 361/QALYs lost	screening	Respiratory	Private	Health care system
98	EMBASE	31796524	article	Ladabaum et al	2020	UK	Colorectal cancer	Tailored colonoscopy	Colonoscopy every 10 years for all	CEA	Decision Model	Superiority	- 0,0015 QALYs	229$	$146 800/QALY	2013 $	Lifetime	301.62	€193 353/QALYs	screening	cancer	Private	Health care system
99	EMBASE	31634738	article	Mohr et al	2019	US	Depression	remotely-delivered stepped care program	telephone administered cognitive behavioral therapy	CA	RCT	Non-inferiority	-0.03	- 364,47$	12 149**	2017 $	20 weeks	315.1	10503	Service/care	Depression	Partly private	Within-Trial
100	PubMed	30314712	article	Amin et al	2018	Netherlands	Thrombosis	Individually shortened duration of elastic compression therapy	standard duration elastic compression therapy	CEA	RCT	Non-inferiority	-0,0116 QALY	euros -3552	€ 305 992/QALYs	2015	24 months	3911.88	€336 994/QALYs	Service/care	Other	Public	Health-care and societal perspective
101	PubMed	30236904	article	Rao et al	2018	US	Dyssynergic defecation	home-based biofeedback therapy	Office-based biofeedback therapy	CEA	RCT	Non-inferiority	- 8 % presence of dyssynergic pattern during attempted defecation	$ -860,8	€10760/presence of dyssynergic pattern during AD**	2007 $	3 months	868.63	€10857,9/presence of dyssynergic pattern during AD	Service/care	Other	Public	Societal
102	PubMed	30064993	article	Tarraubella et al	2018	Spain	Sleep apnoea	Management of obstructive sleep apnoea in a primary care	Management of obstructive sleep apnoea in a sleep unit	CEA	RCT	Non-inferiority	- 1,25 Epworth Sleepiness Scale score	-558.14	446,512€/ESS score**	2013	6 months	749.57	€599,66/ESS score	Service/care	Respiratory	Partly private	Within-Trial
103	PubMed	28659349	article	Barendse et al	2017	The Netherlands	colorectal adenom	transanal endoscopic microsurgery	endoscopic mucosal resection	CEA	RCT	Non-inferiority	Equivalent (1,73 EMR and 1,73 TEM)	-3003	NA	na €	24 months	NA	NA	Surgery	cancer	Public	Societal
104	PubMed	33969614	article	Okeke et al	2021	UK	Missed miscarriage	mifepristone and misoprostol (MifeMiso)	misoprostol only	CEA	RCT	Superiority	- 0,04% QALYs	-182	£364 000/QALY**	2020 £	21 days	212.54	€425 080/QALY	Drug	Gynecological	Public	NHS
105	PubMed	33500115	article	Colaco K et al	2020	Canada	Distal Radius Buckle Fracture	Home management	Primary care physician follow-u	CA	RCT	Non-inferiority	Activities Scale for Kids–performance score difference –0.4%	100.1	$250 saved/percentage point lost**	2018 Canadian $	6 weeks	70	€175/percentage point lost ASK	Service/care	Fracture	Private not for profit	Health care system
106	PubMed	33093816	article	Cheng Wang et al	2020	China	Patent Ductus Arteriosus (PDA)	PDA occlusion transthoracic echocardiography (TTE) guidance	PDA occlusion under fluoroscopy guidance	CA	RCT	Non-inferiority	2% less success rate of occlusion	-2385,1 CN¥	1193 CN¥ saved / percentage success rate lost **	CN¥ 2017	12 months	208	€104/percentage point in success rate loast	Surgery	Cardio	Public	Hospital
107	PubMed	32401286	article	Axelsson E et al	2020	Sweden	Health Anxiety	Internet CBT	Face to face CBT	CEA/CUA	RCT	Non-inferiority	-0,0095 QALYs	-6127	Gain of $643 516 per additional QALY lost	US$ 2017	12 months	5297	€556/QALY lost	Service & therapy	mental health	Public	Society
	**	DCER calculated (not given in the text)
